# Supplementary material for: The Spontaneous Course of Human Herpesvirus 6 DNA-Associated Myocarditis and the Effect of Immunosuppressive Intervention
Source: Viruses. 2022 Jan 31;14(2):299. doi: 10.3390/v14020299 (PMC8879301; doi:10.3390/v14020299)
Supplement: Supplementary file 1 [file viruses-14-00299-s001.zip]

Archive with 1 entries (1 files):
- viruses-1565743-supplementary.pdf
